# Supplementary material for: Application of Weighted Gene Co-Expression Network Analysis to Metabolomic Data from an ApoA-I Knockout Mouse Model
Source: Molecules. 2024 Feb 2;29(3):694. doi: 10.3390/molecules29030694 (PMC10856800; doi:10.3390/molecules29030694)
Supplement: Supplementary file 1 [file molecules-29-00694-s001.zip]

Archive with 2 entries (2 files):
- molecules-2781303-Supplementary material.pdf
- molecules-2781303-Supplementary material.xlsx
